# Supplementary material for: Characterizing the Potato Growing Regions in India Using Meteorological Parameters
Source: Life (Basel). 2022 Oct 17;12(10):1619. doi: 10.3390/life12101619 (PMC9605082; doi:10.3390/life12101619)
Supplement: Supplementary file 1 [file life-12-01619-s001.zip]

Archive with 1 entries (1 files):
- life-1921273-supplementary.pdf
